# Supplementary material for: Patterns of richness of freshwater mollusks from Chile: predictions of its distribution based on null models
Source: PeerJ. 2019 Jul 5;7:e7097. doi: 10.7717/peerj.7097 (PMC6613532; doi:10.7717/peerj.7097)
Supplement: Supplemental Information 1 [file peerj-07-7097-s001.xlsx]

## Sheet: Sheet1
Specie	Latitudinal range (in degree)
Anisancylus obliquus (Broderip & Sowerby, 1832)	2
Biomphalaria atacamensis (Biese, 1951)	9
Biomphalaria aymara (Valdovinos & Stuardo, 1991)	15
Biomphalaria chilensis (Antón, 1839)	4
Biomphalaria costata (Biese, 1951)	16
Biomphalaria montana (Biese, 1951)	11
Biomphalaria schmiererianus (Biese, 1951)	2
Biomphalaria sp. (Biese, 1951)	29
Biomphalaria termala (Biese, 1951)	13
Biomphalaria chilense (Fuentealba, 2012)	1
Chilina acuminata (Sowerby, 1874)	14
Chilina amoena (Smith, 1881)	1
Chilina ampullacea (Sowerby, 1838)	8
Chilina angusta (Philippi, 1860)	9
Chilina bullocki (Marshall, 1933)	3
Chilina bulloides (d’Orbigny, 1835)	6
Chilina dombeyana (Bruguiére, 1789)	4
Chilina elegans von (Frauenfeld, 1865)	4
Chilina fasciata (Gould, 1847)	6
Chilina fluctuosa (Gray, 1828)	8
Chilina fluviatilis (Sowerby, 1838)	1
Chilina fueguiensis (Smith, 1905)	3
Chilina fusca (Mabille & Rochebrune, 1883)	2
Chilina gibosa (Sowerby, 1838)	1
Chilina iheringi (Marshall, 1933)	1
Chilina limnaeformis (Dall, 1870)	2
Chilina llanquihuensis (Marshall, 1933)	1
Chilina major (Sowerby, 1838)	3
Chilina minuta (Haas, 1951)	2
Chilina monticola (Strebel, 1907)	2
Chilina nervosa (Mabille & Rochebrune, 1891)	2
Chilina obovata (Gould, 1847)	1
Chilina olivacea (Marshall, 1924)	1
Chilina ovalis (Sowerby, 1838)	7
Chilina patagonica (Sowerby, 1874)	7
Chilina portillensis (Hidalgo, 1880)	1
Chilina robustior (Sowerby, 1838)	8
Chilina subcylindrica (Sowerby, 1874)	4
Chilina tenuis (Sowerby, 1838)	2
Diplodon (Diplodon) chilensis (Gray, 1828)	24
Diplodon solidulus (Philippi, 1869)	2
Littoridina atacamensis (Philippi, 1860)	1
Littoridina bruninensi (Biese, 1944)	1
Littoridina chimbaensis (Biese, 1944)	1
Littoridina choapaensis (Biese, 1944)	7
Littoridina compacta (Biese, 1944)	1
Littoridina copiapoensis (Biese, 1944)	1
Littoridina cousini (Jousseaume 1887)	1
Littoridina cumingii (Biese, 1944)	8
Littoridina diaphana (King, 1830)	1
Littoridina gracilis (Biese, 1944)	5
Lymnaea lebruni (Mabille, 1883)	3
Littoridina limariensis (Biese, 1944)	1
Littoridina loaensis (Biese, 1947)	1
Littoridina magallanica (Biese, 1947)	11
Littoridina oblonga (Biese, 1944)	10
Littoridina obtusa (Biese, 1944)	5
Littoridina opachensis (Biese, 1947)	8
Littoridina pachispira (Biese, 1944)	1
Littorifina pictonica (Rochebrune & Mabille 1885)	1
Littoridina pueloensis (Biese, 1944)	1
Littoridina santiaguenses (Biese, 1944)	1
Littoridina simplex (Pilsbry 1911)	2
Littoridina striata (Biese, 1944)	2
Littoridina transitoria (Biese, 1947)	1
Littoridina viator (d’ Orbigny 1835 )	23
Musculium argentinum (d ́Orbigny, 1835)	16
Musculium patagonicum (Pilsbry, 1911)	8
Potamolithus australis (Biese, 1944)	1
Physa chilensis (Claessin, 1886)	10
Pisidium huilllichum (Ituarte, 1999)	4
Pisidium lebruni (Mabille, 1884)	3
Pisidium llanquihuense (Ituarte, 1999)	5
Pisidium magellanicum (Dall,1908)	5
Pisidium meierbrook (Kuiper &Hinz, 1983)	7
Pisidium observationis (Pilsbry, 1911)	4
Physa nodulosa (Biese, 1948)	1
Physa porteri (Germain, 1913)	1
Physa rivalis (Sowerby, 1874)	6
Sphaerium forbesi (Philippi, 1869)	6
Sphaerium lauricochae (Philippi, 1869)	7
Uncancylus concentricus (d’Orbigny, 1835)	3
Uncancylus foncki (Philippi, 1866)	4
Uncancylus gayanus (d’Orbigny, 1837)	3
