# Supplementary material for: Patterns of richness of freshwater mollusks from Chile: predictions of its distribution based on null models
Source: PeerJ. 2019 Jul 5;7:e7097. doi: 10.7717/peerj.7097 (PMC6613532; doi:10.7717/peerj.7097)
Supplement: Supplemental Information 4 [file peerj-07-7097-s004.r]

library (EcoSimR)

data= read.csv('file', sep=",", header=TRUE)
Model <- cooc_null_model(speciesData=data, algo= "sim9", metric = "c_score") 
summary(Model)
plot(Model,type = "hist")
plot(Model,type = "cooc") 
plot(Model,type = "burn_in")
