# Supplementary material for: Patterns of richness of freshwater mollusks from Chile: predictions of its distribution based on null models
Source: PeerJ. 2019 Jul 5;7:e7097. doi: 10.7717/peerj.7097 (PMC6613532; doi:10.7717/peerj.7097)
Supplement: Supplemental Information 5 [file peerj-07-7097-s005.r]

library (rsq)  #R-Squared for Generalized Linear Models
library (rcompanion)

##################  GLM  #################################

model_1 = glm(richness ~  uv_mean, data=datos, family=poisson)

model_2= glm(richness ~bio_1, data=datos, family=poisson)

model_3= glm(richness ~bio_12, data=datos, family=poisson)

model_4= glm(richness ~bio_15, data=datos, family=poisson)

model_5= glm(richness ~bio_4, data=datos, family=poisson)

model_6= glm(richness ~rango_het, data=datos, family=poisson)

model_7= glm(richness ~shannon, data=datos, family=poisson)

model_8= glm(richness ~alt_mean, data=datos, family=poisson)

model_9= glm(richness ~alt_interv, data=datos, family=poisson)

model_10=   glm(richness ~  area_band, data=datos, family=poisson)  

model_11= glm(richness ~  kerneL_rio, data=datos, family=poisson)

model_12= glm(richness ~ area_lakes, data=datos, family=poisson)

compareGLM (model_1, model_2,model_3, model_4, model_5, model_6,model_7, model_8, model_9, model_10, model_11, model_12)

library (MuMIn)
model.sel(model_1, model_2,model_3, model_4, model_5, model_6,model_7, model_8, model_9, model_10, model_11, model_12)


####################### FULL MODEL########################################


FULL MODEL= glm(richness ~  uv_mean+bio_1+bio_12+bio_15+bio_4+rango_het+shannon+alt_mean+alt_interv+area_band+
                    kerneL_rio+area_lakes , data=datos, family=poisson)
summary (FULL MODEL)

slm1 <- step(FULL MODEL)
